# Supplementary material for: Age Trajectories of the Structural Connectome in Child and Adolescent Offspring of Individuals With Bipolar Disorder or Schizophrenia
Source: Biol Psychiatry Glob Open Sci. 2024 May 28;4(5):100336. doi: 10.1016/j.bpsgos.2024.100336 (PMC11260845; doi:10.1016/j.bpsgos.2024.100336)
Supplement: Key Resources Table [file mmc1.xlsx]

## Sheet: Key Resources Table
KEY RESOURCES TABLE
Resource Type	Specific Reagent or Resource	Source or Reference	Identifiers	Additional Information
Add additional rows as needed for each resource type	Include species and sex when applicable.	Include name of manufacturer, company, repository, individual, or research lab. Include PMID or DOI for references; use “this paper” if new.	Include catalog numbers, stock numbers, database IDs or accession numbers, and/or RRIDs. RRIDs are highly encouraged; search for RRIDs at https://scicrunch.org/resources.	Include any additional information or notes if necessary.
Software; Algorithm	Connectivity Analysis Toolbox (CATO) (v3.2.1)	http://dutchconnectomelab.nl/CATO/	NA	NA
Software; Algorithm	FreeSurfer (v7.1.1)	https://surfer.nmr.mgh.harvard.edu/	RRID:SCR_001847	NA
Software; Algorithm	FSL (v6.0.6)	http://www.fmrib.ox.ac.uk/fsl/	RRID:SCR_002823	NA
Software; Algorithm	MATLAB	https://mathworks.com/	RRID:SCR_001622	NA
Software; Algorithm	R (v4.1.0)	https://www.r-project.org/	RRID:SCR_001905	NA
Neuroimaging data	Humans (females and males)	Philips Achieva 3.0T MRI scanner (Philips Medical Systems, Best, The Netherlands)	NA	NA
